# Supplementary material for: RCOR1 promotes myoblast differentiation and muscle regeneration
Source: Cell Death Discov. 2025 Jul 1;11:298. doi: 10.1038/s41420-025-02568-9 (PMC12217761; doi:10.1038/s41420-025-02568-9)
Supplement: Supplementary file 1 — Supplementary table 1 [file 41420_2025_2568_MOESM1_ESM.xlsx]

## Sheet: Table S1
Table S1. Real time primer sequences
Gene	Forward primer 5'-3'	Reverse primer 5'-3'
MyoD	TACAGTGGCGACTCAGATGC	GAGATGCGCTCCACTATGCT
Myogenin	AGGAGAGAAAGATGGAGTCCAGAG	TAACAAAAGAAGTCACCCCAAGAG
Myf5	TGAAGGATGGACATGACGGACG	TTGTGTGCTCCGAAGGCTGCTA
Mrf4	CTACATTGAGCGTCTACAGGACC	CTGAAGACTGCTGGAGGCTG
MyHC	GCATCGAGTGGGAGTTCATT	TGAGCTTCAACCTTGCCTTT
Rb	TTGGAGTCCGATTGTATTACCGT	AGCACAGGCCAGTAAAGACAT
p21	ATGTCCAATCCTGGTGATGTCC	TCAGGGTTTTCTCTTGCAGAAG
p53	GAACCGCCGACCTATCCTTA	GGCAGGCACAAACACGAAC
Ccna2	TCGCTGCATCAGGAAGACCA	GGCAGGCTGTTTACTGACTG
Ccnb1	AACTTCAGCCTGGGTCG	CAGGGAGTCTTCACTGTAGGA
Ccnb2	TGACGCTCGTCGACTATGAC	TGCTGCTGGCATACTTGTTC
CcnD1	TCTACACTGACAACTCTATCCG	TAGCAGGAGAGGAAGTTGTTGG
Ccne1	CCGTCTTGAATTGGGGCAATA	GAGCTTATAGACTTCGCACACC
GAPDH	TGACTGTGCCGTTGAATTTG	AAAATGGTGAAGGTCGGTGT
