# Supplementary material for: RCOR1 promotes myoblast differentiation and muscle regeneration
Source: Cell Death Discov. 2025 Jul 1;11:298. doi: 10.1038/s41420-025-02568-9 (PMC12217761; doi:10.1038/s41420-025-02568-9)
Supplement: Supplementary file 2 — Supplementary table 2 [file 41420_2025_2568_MOESM2_ESM.xlsx]

## Sheet: Table S2
Table S2. Antibodies used in this study
Antibody	Source	Dilution
GAPDH	Abcam ab8245	1/10000
RCOR1	Abcam ab183711	1/1000
LSD1	Abcam ab17721	1/1000
MyoD	Santa Cruz Biotechnology sc-32758	1/500
Myogenin	Santa Cruz Biotechnology sc-12732	1/500
MyHC	Invitrogen 14-6503-82	1/1000
eMyHC	Proteintech 22287-1-AP	1/1000
Cyclin D1	Cell signaling 55506T	1/1000
p21	Proteintech 28248-1-AP	1/1000
Pax7	Proteintech 20570-1-AP	1/1000
BrdU	Santa Cruz Biotechnology sc-32323	1/1000
Ubiquitin	Abcam ab134953	1/1000
Anti-rabbit HRP IgG	Cell Signaling Technology 7074S	1/10000
Anti-mouse HRP IgG	Cell Signaling Technology 7076S	1/10000
